# Supplementary material for: Database covering the prayer movements which were not available previously
Source: Sci Data. 2023 May 12;10:276. doi: 10.1038/s41597-023-02196-x (PMC10182010; doi:10.1038/s41597-023-02196-x)
Supplement: Supplementary file 1 — Supplementary Table1 [file 41597_2023_2196_MOESM1_ESM.xlsx]

## Sheet: Sheet1
Marker trajectories stored in c3d files. Number of frames recorded at 100Hz
Name	Format	Unit	Dim.	Description
L_Head	Real	mm	m x 3	Just above the left ear
R_Head	Real	mm	m x 3	Just above the right ear
SGL	Real	mm	m x 3	The glabulla coordinates
CV7	Real	mm	m x 3	7th cervical vertebra coordinates
L_SIA	Real	mm	m x 3	Left scapula – inferior angle coordinates
R_SIA	Real	mm	m x 3	Right scapula – inferior angle coordinates
TV10	Real	mm	m x 3	Spinous process of the 10th thoracic vertebrae coordinates
L_SAE	Real	mm	m x 3	Left scapula - acromial edge coordinates
R_SAE	Real	mm	m x 3	Right scapula - acromial edge coordinates
L_HUM	Real	mm	m x 3	Left deltoid tuberosity edge coordinates
R_HUM	Real	mm	m x 3	Right deltoid tuberosity edge coordinates
L_USP	Real	mm	m x 3	Left ulna - styloid process coordinates
R_USP	Real	mm	m x 3	Right ulna - styloid process coordinates
L_HLE	Real	mm	m x 3	Left lateral humerus epicondyle coordinates
R_HLE	Real	mm	m x 3	Right lateral humerus epicondyle coordinates
L_RSP	Real	mm	m x 3	Left radius-styloid process coordinates
R_RSP	Real	mm	m x 3	Right radius-styloid process coordinates
L_HM2	Real	mm	m x 3	Left head of the 2nd metacarpus coordinates
R_HM2	Real	mm	m x 3	Right head of the 2nd metacarpus coordinates
L_IAS	Real	mm	m x 3	Left anterior-superior iliac spine coordinates
L_IPS	Real	mm	m x 3	Left posterior-superior iliac spine coordinates
R_IAS	Real	mm	m x 3	Right posterior-superior iliac spine coordinates
R_IPS	Real	mm	m x 3	Right posterior-superior iliac spine coordinates
L_FLE	Real	mm	m x 3	Left lateral femoral epicondyle coordinates
R_FLE	Real	mm	m x 3	Right lateral femoral epicondyle coordinates
L_FME	Real	mm	m x 3	Left femoral medial epicondyle coordinates
R_FME	Real	mm	m x 3	Right femoral medial epicondyle coordinates
L_SK1-4	Real	mm	m x 3	Left 1st -4th clusters
R_SK1-4	Real	mm	m x 3	Right 1st -4th clusters
L_FAL	Real	mm	m x 3	Left lateral prominence of the lateral malleolus coordinates
R_FAL	Real	mm	m x 3	Right lateral prominence of the lateral malleolus coordinates
L_TAM	Real	mm	m x 3	Left medial prominence of the medial malleolus coordinates
R_TAM	Real	mm	m x 3	Right medial prominence of the medial malleolus coordinates
L_FCC	Real	mm	m x 3	Left posterior calcaneus coordinates
R_FCC	Real	mm	m x 3	Right posterior calcaneus coordinates
L_FM1	Real	mm	m x 3	Left 1st metatarsal head coordinates
L_FM2	Real	mm	m x 3	Left 2nd metatarsal head coordinates
L_FM5	Real	mm	m x 3	Left 5th metatarsal head coordinates
R_FM1	Real	mm	m x 3	Right 1st metatarsal head coordinates
R_FM2	Real	mm	m x 3	Right 2nd metatarsal head coordinates
R_FM5	Real	mm	m x 3	Right 5th metatarsal head coordinates
R_TH1-4	Real	mm	m x 3	Right 1st to 4th thoratic vertebrae coordinates
L_TH1-4	Real	mm	m x 3	Left 1st to 4th thoratic vertebrae coordinates
R_FAL	Real	mm	m x 3	Right lateral prominence of the lateral malleolus coordinates
L_FAL	Real	mm	m x 3	Left lateral prominence of the lateral malleolus coordinates
R_TAM	Real	mm	m x 3	Right medial tibial malleolus coordinates
L_TAM	Real	mm	m x 3	Left medial tibial malleolus coordinates
